# Supplementary material for: The nutrition toolbox permits in silico generation, analysis, and optimization of personalized diets through metabolic modelling
Source: Bioinform Adv. 2026 Jan 8;6(1):vbaf325. doi: 10.1093/bioadv/vbaf325 (PMC12820401; doi:10.1093/bioadv/vbaf325)
Supplement: vbaf325_Supplementary_Data [file vbaf325_supplementary_data.zip]

Archive with 2 entries (2 files):
- SupplementaryTable.xlsx
- Tutorial_nutritionToolbox.html
