# Supplementary material for: The nutrition toolbox permits in silico generation, analysis, and optimization of personalized diets through metabolic modelling
Source: Bioinform Adv. 2026 Jan 8;6(1):vbaf325. doi: 10.1093/bioadv/vbaf325 (PMC12820401; doi:10.1093/bioadv/vbaf325)
Supplement: vbaf325_Supplementary_Data [file vbaf325_supplementary_data.zip › SupplementaryTable.xlsx]

## Sheet: Index
The Nutrition Toolbox permits in silico generation, analysis, and optimisation of personalised diets through metabolic modelling
Bram Nap, Bronson Weston, Annette Brandt, Maximilian F. Wodak, Ina Bergheim, and Ines Thiele
Table S1	Template table to fill in information for unique dietary items. Used in the vmhFoodFinder.m function to find database alternatives to create in silico diets with
Table S2	Template table to fill in the database alternatives for the dietary food items and their consumed weights per diet. Used to generate in silico diets
Table S3	Template table to fill in the macronutrient composition of the original diets. Used in a comparison to see how well the in silico diets match the original diet on a macronutrient level

## Sheet: S1
OriginalFoodName	KeyWords	toExclude	databaseID	databaseName	ReferenceWeight(g)	Alcohol(g)	TotalEnergy(kcal)	TotalFibre(g)	TotalLipid(g)	TotalProtein(g)	TotalStarch(g)	TotalSugar(g)	TotalWater(g)
The original name of your dietary food item	The keywords describing your food item. Please use semicolon (;) to separate foods	Keywords you want to exclude from the search, please separate them with a semicolon (;)	If you alreay identified database alternative(s), please put here the database ID(s). If multiple IDs please separate with a semicolon (;)	For every database ID, put here from which database they were from. Can be either usda or frida. Have one database name for every database ID, if multiple are required separate the names with a semicolon (;)	Amount of food item consumed, the actual value here does not matter as long as it corresponds with the macronutrient composition given. This is to ensure the same weights are compared from the database alternatives	For column G-N fill in the macronutrient composition of the food item corresponding to the weight eaten. If a macronutrient information is not available leave the cell empty

## Sheet: S2
originalName	databaseID	databaseUsed	Dietname
The original names of the dietary food items	The database ID for the database alternative	Database where the database alternative is found (only usda and frida are accepted)	The consumed weight (g) per food items for each diet.
Do NOT adjust the first three header names!!			For each diet add a new column with the appropriate diet name as found in the metadata (if applicable)

## Sheet: S3
Macros	dietName
Alcohol(g)
TotalEnergy(kcal)	Fill here the macros for the original diet if available
TotalFibre(g)	Follow the units as indicated in column A
TotalLipid(g)	Please do not adjust any name in column A
TotalProtein(g)	For new diets add new columns as required. Change column headers from B onwards as appropriate
TotalStarch(g)
TotalSugar(g)
TotalWater(g)
TotalCarbohydrate(g)
